# Supplementary material for: Epstein-Barr virus-driven B cell lymphoma mediated by a direct LMP1-TRAF6 complex
Source: Nat Commun. 2024 Jan 10;15:414. doi: 10.1038/s41467-023-44455-w (PMC10776578; doi:10.1038/s41467-023-44455-w)
Supplement: Supplementary file 4 — Source data file [file 41467_2023_44455_MOESM4_ESM.xlsx]

## Sheet: Figure 1 e
		0,1 µM T6			0,3 µM T6			1 µM T6
	wt	81.0901	95.3315	123.578	88.3399	95.1183	116.542	84.0369	100.526	115.437
	delta371-386	6.08048	5.72906	7.13558	3.1495	2.97818	3.21319	1.31132	1.06216	10.7321
	A204xAxA	74.4289	76.2482	99.8518	80.0771	84.8544	132.881	81.2306	94.2069	107.94
	G378A	71.8888	65.226	91.8808	80.5255	79.2384	103.129	88.141	92.7516	110.062
	P379A	14.9281	17.3153	22.8053	13.828	17.5649	24.2062	16.2091	20.3552	29.7012
	V380A	13.307	13.7252	19.1614	11.9554	13.6654	19.6576	12.4194	12.4342	20.0147
	Q381A	7.91758	7.56016	10.2782	5.40868	5.07416	6.57023	2.6721	1.94976	2.62793
	L382A	94.3984	92.6377	124.692	86.18	95.9574	113.784	84.3807	95.9878	118.192
	S383A	82.077	86.7038	115.308	66.7947	88.0639	111.83	61.8008	95.6697	114.686
	Y384A	9.83149	10.1846	14.9948	10.8155	8.64436	14.6679	11.2277	6.10964	14.1648
	Y385A	34.8395	45.1305	62.0032	54.3664	61.3744	89.5631	73.3326	80.3806	104.721
	The average of the AlphaScreen signals for LMP1 wild-type (wt) was set to 100% for each His-TRAF6 (T6) concentration
Two-way ANOVA	Ordinary
Alpha	0.05
Dunnett's multiple comparisons test	Mean Diff.	95,00% CI of diff.	Below threshold?	Summary	Adjusted P Value
0,1 µM T6
wt vs. delta371-386	93.68	62,81 to 124,6	Yes	****	<0,0001
wt vs. A204xAxA	16.49	-14,39 to 47,37	No	ns	0.609
wt vs. G378A	23.67	-7,208 to 54,54	No	ns	0.2146
wt vs. P379A	81.65	50,77 to 112,5	Yes	****	<0,0001
wt vs. V380A	84.6	53,73 to 115,5	Yes	****	<0,0001
wt vs. Q381A	91.41	60,54 to 122,3	Yes	****	<0,0001
wt vs. L382A	-3.909	-34,79 to 26,97	No	ns	>0,9999
wt vs. S383A	5.304	-25,57 to 36,18	No	ns	0.9996
wt vs. Y384A	88.33	57,45 to 119,2	Yes	****	<0,0001
wt vs. Y385A	52.68	21,80 to 83,55	Yes	***	0.0001
0,3 µM T6
wt vs. delta371-386	96.89	66,01 to 127,8	Yes	****	<0,0001
wt vs. A204xAxA	0.7291	-30,15 to 31,60	No	ns	>0,9999
wt vs. G378A	12.37	-18,51 to 43,24	No	ns	0.8654
wt vs. P379A	81.47	50,59 to 112,3	Yes	****	<0,0001
wt vs. V380A	84.91	54,03 to 115,8	Yes	****	<0,0001
wt vs. Q381A	94.32	63,44 to 125,2	Yes	****	<0,0001
wt vs. L382A	1.36	-29,52 to 32,24	No	ns	>0,9999
wt vs. S383A	11.1	-19,77 to 41,98	No	ns	0.921
wt vs. Y384A	88.62	57,75 to 119,5	Yes	****	<0,0001
wt vs. Y385A	31.57	0,6898 to 62,44	Yes	*	0.0427
1 µM T6
wt vs. delta371-386	95.63	64,76 to 126,5	Yes	****	<0,0001
wt vs. A204xAxA	5.541	-25,33 to 36,42	No	ns	0.9994
wt vs. G378A	3.015	-27,86 to 33,89	No	ns	>0,9999
wt vs. P379A	77.91	47,04 to 108,8	Yes	****	<0,0001
wt vs. V380A	85.04	54,17 to 115,9	Yes	****	<0,0001
wt vs. Q381A	97.58	66,71 to 128,5	Yes	****	<0,0001
wt vs. L382A	0.4799	-30,40 to 31,36	No	ns	>0,9999
wt vs. S383A	9.281	-21,59 to 40,16	No	ns	0.9721
wt vs. Y384A	89.5	58,62 to 120,4	Yes	****	<0,0001
wt vs. Y385A	13.86	-17,02 to 44,73	No	ns	0.7821

## Sheet: Figure 1 f
	c H-T6 (nM)	LMP1				LMP1 A379xAxxA				RANK						CD40
	3000	1405601	1077490	1246419	1301329	7866	1273	1843	1786	559588	734502	368068	611610	716509	333298	769899	1130633	992446
	1000	1631758	1099226	1311570	1308720	9481	1672	2660	1767	706876	915173	528884	830737	1053075	364838	924616	1344174	1171293
	300	1446318	1073785	1310867	1191642	51452	11495	24434	9766	985340	1231580	724717	1272753	1351223	446880	1086952	1655413	1481468
	100	1006107	747251	743793	930905	122740	47348	52478	40584	1302659	1515440	980286	1731489	1707017	585599	1068598	1776158	1570483
	30	363983	229748	210425	296856	164768	68723	78565	76304	1254646	1526631	1014315	1802625	1559672	1053455	755630	1363345	1185087
	10	238355	110903	120593	140980	183350	78888	86678	84930	662055	901550	634106	1020414	718124	1017393	245347	471656	357846
	3	232636	90117	96102	109155	185972	83980	85538	86659	201704	240160	157244	225777	148086	276906	41211	69730	61446
	1	206967	89946	99218	103702	185459	81833	89509	89813	13167	15751	12996	21774	18012	27835	5662	14725	8664
	0.3	204383	83467	89680	105659	188993	89585	85747	82346	2508	2033	1368	4389	7353	1007	2964	7752	6574
		hook effect, data excluded for Kd calculation
One site -- Specific binding with Hill slope
		LMP1		LMP1 A379xAxxA		RANK		CD40
Best-fit values
Bmax		1413918		no binding		1370733		1455821
h		1.296				2.024		2.083
Kd		73.23				7.739		17.12
Std. Error
Bmax		87081				85231		90518
h		0.2231				0.5366		0.5584
Kd		12.98				1.191		2.879
95% CI (asymptotic)
Bmax		1235817 to 1592019				1197331 to 1544136		1265650 to 1645992
h		0,8394 to 1,752				0,9319 to 3,115		0,9102 to 3,257
Kd		46,68 to 99,78				5,317 to 10,16		11,07 to 23,17
Goodness of Fit
Degrees of Freedom		29				33		18
R squared		0.9358				0.8717		0.9236
Sum of Squares		530713707061				1739975621764		671433077756
Sy.x		135279				229623		193137
Number of points
# of X values		40				60		30
# Y values analyzed		32				36		21

## Sheet: Figure 1 g
	c H-T6 (nM)	LMP1 Q381E				LMP1 Q381A
	3000	1302032	974225	1202681	660782	9804	4617	5947	2014
	1000	1495452	1146973	1303210	1015778	17100	4446	10032	3363
	300	1646654	1333097	1527961	1157385	64695	27968	43016	19589
	100	1804183	1549621	1532027	1279878	134520	53219	68514	66424
	30	1310639	1154307	1080511	1235437	183046	70262	78774	75715
	10	491302	409735	378632	551019	203167	85823	80769	95893
	3	252928	148960	145958	134653	194237	83733	79401	92055
	1	212097	98610	102144	100434	194674	83315	76741	86089
	0.3	197125	85728	83296	90155	193857	87989	83828	94278
		hook effect, data excluded for Kd calculation
One site -- Specific binding with Hill slope
		LMP1 Q381E		LMP1 Q381A
Best-fit values
Bmax		1507585		no binding
h		1.772
Kd		14.67
Std. Error
Bmax		63567
h		0.3175
Kd		1.764
95% CI (asymptotic)
Bmax		1376666 to 1638503
h		1,118 to 2,426
Kd		11,04 to 18,30
Goodness of Fit
Degrees of Freedom		25
R squared		0.946
Sum of Squares		552865339365
Sy.x		148710
Number of points
# of X values		40
# Y values analyzed		28

## Sheet: Figure 1 h
	c H-T6 (nM)	CD40 E235Q			RANK E346Q
	3000	775447	866343	1104660	850250	1057350	589456	991515	1053303	479826
	1000	837216	1234468	1131792	1010154	1291677	791540	1270245	1319759	500498
	300	703646	1160159	1010192	1211630	1573694	892088	1519924	1663089	517123
	100	502018	833511	726940	1347195	1743041	1071277	1734377	1653437	602908
	30	108224	188955	157966	1032631	585295	910727	1379970	1192079	883747
	10	6061	11362	10564	311296	448419	430711	430844	172862	575358
	3	3211	2983	5016	24738	33858	31654	33136	12768	24168
	1	2109	2432	5434	2698	3306	1216	2622	6498	2793
	0.3	2204	3705	4237	1691	1748	1235	1881	7828	912
		hook effect, data excluded for Kd calculation
One site -- Specific binding with Hill slope
		CD40 E235Q		RANK E346Q
Best-fit values
Bmax		1053663		1302008
h		1.924		1.998
Kd		73.89		15.62
Std. Error
Bmax		59180		85951
h		0.4334		0.5807
Kd		10.65		2.846
95% CI (asymptotic)
Bmax		930592 to 1176735		1128156 to 1475860
h		1,022 to 2,825		0,8232 to 3,172
Kd		51,75 to 96,03		9,861 to 21,37
Goodness of Fit
Degrees of Freedom		21		39
R squared		0.946		0.8354
Sum of Squares		258894488436		2595528917237
Sy.x		111033		257977
Number of points
# of X values		30		60
# Y values analyzed		24		42

## Sheet: Figure 1 i
	c H-T6 (nM)	LMP1 Y384F				LMP1 Y384A
	3000	1282766	787493	1027577	766365	41078	26201	24358	72884
	1000	1464767	922925	1175397	870998	103284	44764	61997	96843
	300	1629687	900980	1270758	964231	148827	78812	80902	113031
	100	1622011	524628	1197019	1043081	178163	89471	92169	99598
	30	1001851	244587	661561	896857	193667	87191	90098	100396
	10	361703	117420	231781	376637	190836	91447	84493	85823
	3	252890	77957	114418	119947	198797	89110	78983	86469
	1	206397	72713	110219	91428	182267	82175	76760	74651
	0.3	193420	71459	108357	90573	206131	86450	82612	81700
		hook effect, data excluded for Kd calculation
One site -- Specific binding with Hill slope
		LMP1 Y384F		LMP1 Y384A
Best-fit values
Bmax		1186145		no binding
h		1.321
Kd		21.74
Std. Error
Bmax		101305
h		0.4493
Kd		6.6
95% CI (asymptotic)
Bmax		978954 to 1393336
h		0,4018 to 2,240
Kd		8,242 to 35,24
Goodness of Fit
Degrees of Freedom		29
R squared		0.7871
Sum of Squares		1742033057957
Sy.x		245092
Number of points
# of X values		40
# Y values analyzed		32

## Sheet: Figure 2 a
	wt	R392A	K469A	F471A	Y473A
	58.2896	2.00137	72.9908	2.72721	0.946457
	122.758	5.99068	116.625	7.81963	1.61899
	118.953	5.85441	117.473	6.80874	1.50033
One-way ANOVA
Alpha	0.05
Dunnett's multiple comparisons test	Mean Diff.	95,00% CI of diff.	Below threshold?	Summary	Adjusted P Value
wt vs. R392A	95.38	48,56 to 142,2	Yes	***	0.0005
wt vs. K469A	-2.363	-49,19 to 44,46	No	ns	0.9996
wt vs. F471A	94.21	47,39 to 141,0	Yes	***	0.0006
wt vs. Y473A	98.64	51,82 to 145,5	Yes	***	0.0004
Test details	Mean 1	Mean 2	Mean Diff.	SE of diff.	n1	n2	q	DF
wt vs. R392A	100	4.615	95.38	16.2	3	3	5.888	10
wt vs. K469A	100	102.4	-2.363	16.2	3	3	0.1459	10
wt vs. F471A	100	5.785	94.21	16.2	3	3	5.816	10
wt vs. Y473A	100	1.355	98.64	16.2	3	3	6.089	10

## Sheet: Figure 2 b
	wt	R392A	K469A	F471A	Y473A
	72.6441	56.254	52.7796	0.805099	0.717459
	105.221	83.9571	105.608	0.429782	0.522869
	122.135	116.65	111.2	0.585752	0.520888
One-way ANOVA
Alpha	0.05
Dunnett's multiple comparisons test	Mean Diff.	95,00% CI of diff.	Below threshold?	Summary	Adjusted P Value
wt vs. R392A	14.38	-39,29 to 68,05	No	ns	0.8516
wt vs. K469A	10.14	-43,54 to 63,81	No	ns	0.9484
wt vs. F471A	99.39	45,72 to 153,1	Yes	**	0.0011
wt vs. Y473A	99.41	45,74 to 153,1	Yes	**	0.0011
Test details	Mean 1	Mean 2	Mean Diff.	SE of diff.	n1	n2	q	DF
wt vs. R392A	100	85.62	14.38	18.57	3	3	0.7744	10
wt vs. K469A	100	89.86	10.14	18.57	3	3	0.5459	10
wt vs. F471A	100	0.6069	99.39	18.57	3	3	5.353	10
wt vs. Y473A	100	0.5871	99.41	18.57	3	3	5.354	10

## Sheet: Figure 2 c
	wt	R392A	F471A
	123.5	0.1	0.2
	81.3	0.1	0.4
	106.6	0.1	0.2
	88.5	0.1	2.1
One-way ANOVA
Alpha	0.05
Dunnett's multiple comparisons test	Mean Diff.	95,00% CI of diff.	Below threshold?	Summary	Adjusted P Value
wt vs. R392A	99.88	79,62 to 120,1	Yes	****	<0,0001
wt vs. F471A	99.25	79,00 to 119,5	Yes	****	<0,0001
Test details	Mean 1	Mean 2	Mean Diff.	SE of diff.	n1	n2	q	DF
wt vs. R392A	99.98	0.1	99.88	7.747	4	4	12.89	9
wt vs. F471A	99.98	0.725	99.25	7.747	4	4	12.81	9

## Sheet: Figure 2 d
	vector			wt			R392A			K469A			F471A			Y473A
	732154	954447	4447418	19667080	7016175	11137540	2457376	814083	5014468	12880470	20226020	19583490	8090983	1452518	8042681	3538447	1224912	11204250
One-way ANOVA
Alpha	0.05
Dunnett's multiple comparisons test	Mean Diff.	95,00% CI of diff.	Below threshold?	Summary	Adjusted P Value
vector vs. wt	-10562259	-20653162 to -471355	Yes	*	0.0394
vector vs. R392A	-717303	-10808206 to 9373601	No	ns	0.9997
vector vs. K469A	-15518654	-25609557 to -5427750	Yes	**	0.0032
vector vs. F471A	-3817388	-13908291 to 6273516	No	ns	0.7132
vector vs. Y473A	-3277863	-13368767 to 6813040	No	ns	0.8091
Test details	Mean 1	Mean 2	Mean Diff.	SE of diff.	n1	n2	q	DF
vector vs. wt	2044673	12606932	-10562259	3478043	3	3	3.037	12
vector vs. R392A	2044673	2761976	-717303	3478043	3	3	0.2062	12
vector vs. K469A	2044673	17563327	-15518654	3478043	3	3	4.462	12
vector vs. F471A	2044673	5862061	-3817388	3478043	3	3	1.098	12
vector vs. Y473A	2044673	5322536	-3277863	3478043	3	3	0.9424	12

## Sheet: Figure 2 e
	LMP1-T6wt	LMP1-T6R392A	LMP1-T6K469A	LMP1-T6F471A	LMP1-T6Y473A	371-T6wt
	93.32	13.86	98.48	19.95	18.96	21.47
	99.01	22.13	97.26	7.64	11.04	21.6
	99.78	12.36	99.64	27.74	14.41	24.29
	97.86	18.37	99.64	14.15	54.94	28.04
	96.83	6.94	99.85	4.73	14.75	29.09
	99.16	13.79	98.68	10.71	31.08	35.18
	99.81	23.67	97.95	4.25	14.94	54.13
	93.91	24.97	99.38	4.16	20.65	44.71
	84.85	23.64	98.18	13.24	39.39	25.92
	82.18	7.51	93.64	27.94	24.37	39.25
One-way ANOVA
Alpha	0.05
Dunnett's multiple comparisons test	Mean Diff.	95,00% CI of diff.	Below threshold?	Summary	Adjusted P Value
LMP1-T6wt vs. LMP1-T6R392A	77.95	67,60 to 88,30	Yes	****	<0,0001
LMP1-T6wt vs. LMP1-T6K469A	-3.599	-13,95 to 6,749	No	ns	0.8354
LMP1-T6wt vs. LMP1-T6F471A	81.22	70,87 to 91,57	Yes	****	<0,0001
LMP1-T6wt vs. LMP1-T6Y473A	70.22	59,87 to 80,57	Yes	****	<0,0001
LMP1-T6wt vs. 371-T6wt	62.3	51,95 to 72,65	Yes	****	<0,0001
Test details	Mean 1	Mean 2	Mean Diff.	SE of diff.	n1	n2	q	DF
LMP1-T6wt vs. LMP1-T6R392A	94.67	16.72	77.95	3.994	10	10	19.51	54
LMP1-T6wt vs. LMP1-T6K469A	94.67	98.27	-3.599	3.994	10	10	0.901	54
LMP1-T6wt vs. LMP1-T6F471A	94.67	13.45	81.22	3.994	10	10	20.33	54
LMP1-T6wt vs. LMP1-T6Y473A	94.67	24.45	70.22	3.994	10	10	17.58	54
LMP1-T6wt vs. 371-T6wt	94.67	32.37	62.3	3.994	10	10	15.6	54

[truncated: 12 more sheets: Figure 3 a, Figure 3 c, Figure 6 b, Figure 7 b, Figure 7 c, Figure 8 b, Figure 8 c, Figure 8 d, Figure 8 e, Supplementary Figure 1d, Supplementary Figure 1 f, Supplementary Fiigure 2 a]
